# Supplementary material for: A New Crocodylian from the Late Maastrichtian of Spain: Implications for the Initial Radiation of Crocodyloids
Source: PLoS One. 2011 Jun 8;6(6):e20011. doi: 10.1371/journal.pone.0020011 (PMC3110596; doi:10.1371/journal.pone.0020011)
Supplement: Appendix S2 — NEXUS file of the data matrix used in the phylogenetic study. (NEX) [file pone.0020011.s002.txt]

#NEXUS


BEGIN data;
DIMENSIONS NTAX=51 nchar=176;
FORMAT DATATYPE=STANDARD MISSING=? GAP=N SYMBOLS="01234";
	

	MATRIX
                'Arenysuchus gascabadiolorum'         ?????????? ?????????? ?????????? ?????????? ?????????? ?????????? ?????????1 1001010110 0??0110110 01001??000 0?100?0001 ??1???0000 0?10??0??1 00010?1?01 ?00001??1? ?01??????? 0?0?0??1?? ?1?111
		'Theriosuchus spp.'                   ?000?1?11? 000????000 ?000000000 0000000010 0000??00?0 111?????01 10?0000011 0000021000 0310000000 0010000000 0010000000 000?001000 1010000000 00000?0?00 ?000010??0 01???????? 00??002001 100000
		'Goniopholis spp.'                    ?000?0?00? 000???00?? ?0000000?0 0000000000 00000?0000 001??????1 11?0000000 000?000010 0100000000 0001200000 0000000000 0000?00000 0?10000??0 ??00000000 000000?0?0 ?1???????? 00??000?00 001001
		'Bernissartia fagesii'                ??11?1211? 010????00? ?0?0?0000? ?000011010 0000????00 100???00?1 10???0?000 0???010000 00?0100000 1?101?00?0 0000100?00 ?010?000?0 0??0?????? 0??00???00 0000010?00 001??????? 00??002000 30?011
		'Susisuchus anatoceps'                ????????1? ??01???0?0 ?000?00??? ??0?021310 ?????????1 1????????1 ????????10 ????011010 02?0?00?3? ?12?2?0??0 0?0000???? 00????0??0 0?1??????? 2??00???00 100000???0 ?????????? 0???0???10 0?0011
		'Hylaeochampsa vectiana'              ?????????? ?????????? ?????????? ?????????? ?????????? ?????????? ?????????0 100??1?0?0 00?01000?0 0110???0?0 00200?0000 ?01??0101? ??0??000?1 0N00?0?000 0?000000?0 00???????? ??0?0??0?? ?1?111
		'Isisfordia duncani'                  ?00?01?101 100???11?? ?000??01?? ?000021110 ?????????? ?????????? ?1?????00? 100?0??0?? 00?0??0??0 01?1???00? ?0?00?0000 ?000???00? 0?1??????? 000??????0 1????10?10 01???????? ??0?0?3?02 200011
		'Borealosuchus formidabilis'          0000010110 1100??02?0 0000000010 0000120?20 0000000?01 0010?00100 1100000001 100?0?0200 0000100000 0100200000 0000000000 0010?02110 0?100000?? 000?101001 1000010?10 001??????? 000?003112 310111
		'Borealosuchus wilsoni'               ???????11? ??0????2?? ?00000001? ??00120?20 ??10200001 0010?0???0 11?0000001 1000010200 100?100000 01002?0000 0000000?00 ?01000211? ?01????0?? 00001?1?01 1????1??10 001??????? 000?012?12 311111
		'Borealosuchus acutidentatus'         ?????????? ?????????? ??????0??? ?????????? ?????????? ?????????? ???0000001 ????0?020? 1000?00?0? 01002?00?0 00000???0? ?0????2??? ??10???0?? ????1???01 1????1???0 001??????? 000?01???? ??1111
		'Borealosuchus sternbergii'           000001?110 1100001210 0000000010 000012???0 0000000001 00100000?0 0100000001 1000010100 0000110100 01012?0000 0000000000 0010?00011 0010000001 00011?1?01 1000010010 0010?????? 000?002?12 311111
		'Leidyosuchus canadensis'             ????01???? ??0????2?? ?00001?01? ??1102??11 0000000111 1010?0???1 ?100000001 1000010000 0000110100 11011?0000 0100100000 0111000010 1010000001 0001001001 1000010010 0010?????? 0001000??? 31?111
		'Eothoracosaurus mississippiensis'    ?????????? ???????2?? ??000????? ?01?12???0 ??30???001 1?1??????0 ???????2?0 100?01021? 00?1110030 01?02?00?0 0000000000 001???0100 0?0?0????? ?0?00???01 1000100??? 00???????? 00??023??2 31?1?1
		'Thecachampsoides minor'              ???1?1???? 0??????21? ?00?0?100? ?010120??0 ?030000001 1110?0??00 ?1?00?02?0 100?010210 1001110030 01002?0000 0?10000000 030???0100 000000?0?1 0000?0?001 1000100?1? 100??????? 000?023??2 ?1??11
		'Siquisiquesuchus venezuelensis'      ?????????? ?????????? ??1??????? ??1??????? ??30?0??01 ?110?0???? ???????2?0 1???0?021? ?0?1??0?30 01?0??02?? 00200??000 ?00????10? 0?0????0?? ???0????12 1000100??? 1????????? 00??023??? ????11
		'Thoracosaurus macrorhynchus'         ??11?1?1?? 0??????21? ?????0??0? ???012???0 ??300??001 11???????0 ?100000200 100?010210 0001100030 01002??000 0010000000 0010?1010? 000000?0?0 ?0000?0?01 1000100?10 000??????? 000?023??? 31??11
		'Eogavialis africanum'                ?????1???? ??0?????11 ?????????? ???0?????0 ?030??10?1 111??????1 ?1?0000200 1000010210 1101110030 01002?0000 0020000000 0000000100 000?00?0?0 0000?00011 1000100?10 1000?????? 000?023??? ?1??11
		'Gryposuchus colombianus'             ??1?0????? 00?????2?? ??000????? ?????????0 ?030000001 111100???0 0100000200 1001010210 1001100030 01102?0200 0020000000 ?000000100 0000000000 0000????12 1000100?10 100??????? 000?023??? 31?011
		'Gavialis gangeticus'                 0211010100 0000000210 0000001001 00100?0030 0030000001 1110000100 0100000200 1000010210 1000100030 0110300200 0020000000 0000000100 0000000000 0000?00011 1000100010 1000000000 0000023102 311011
		'Pristichampsus spp.'                 ??000101?? 01?????20? ?00000111? ?01002???0 00001?0??1 ?11??????? ?1?00000?1 100?010000 2000110000 01001?0000 0010000000 021?000010 0?1000?1?1 01010???01 1000010?10 001??????? 010?102?02 311111
		'Diplocynodon darwinii'               100000?210 0101000201 ?000?1141? ?011021120 0010100111 101??000?1 ?1?0000011 1?0?011000 0000100101 ?1002?0000 0100000000 ?111?00010 1?1000?0?? 11?10???01 1000010?10 001??????? 000?000112 311111
		'Baryphracta deponiae'                10??00???0 ??????02?? ?0???1?4?? ??1102??20 ??0???0111 1?1??????? ?1?00??011 100?011010 0000101?01 ??00??0??0 0?00?000?0 ?1?1?000?? 1?1??0???? ???10???01 100001??1? ?0???????? 0?0?0?0??? ?1??11
		'Stangerochampsa mccabei'             ??00?1?21? 0101???21? ?000011010 001112??10 01000001?1 111??????? 11?0110011 1101021010 1000010121 11201?00?0 0100000000 0111?00010 1?1200?0?1 2?110???01 1000110?10 011??????? 000?001?12 ?11111
		'Brachychampsa montana'               10001??211 11?10002?1 0?00011010 001?023110 10100?0111 111???00?1 11?00?0011 1101021010 1200010111 11201?0000 0100000100 0111000010 1012000001 11110?1?01 1000110?10 011??????? 000?001?12 ?11111
		'Alligator mississippiensis'          1000110211 0101001201 1110111110 0011022130 1120100111 1111000011 1101000011 1101021010 2100000121 1110000010 0110010000 0111101010 1010000001 2111011001 1100010010 0210110011 0011010112 311111
		'Navajosuchus mooki'                  ?????????? ??0????201 ?0???11?1? ??11021110 0100??01?1 111??????? ?1001??1?1 110?02100? 20000?0?21 11101?0000 0100?00?00 ?1???00??0 1?11???0?1 21110???01 1000110?10 0?1??????? 001?001??? ?11111
		'Hassiacosuchus haupti'               00??1????1 ??????1201 1000?11?1? ??1??21?10 0?0???0111 111??????1 ?1?00??111 ????021000 2100?10??? ?1101???00 0100?0???? ?1????0??? 1?1????0?? 21?10?1?01 1000110?10 0????????? 0?1?001??? ??1?11
		'Caiman yacare'                       1000110211 1001011201 1101111110 0011021220 1122011111 0110100111 0100011011 1101021111 2300011121 1110100001 0111101000 0111010010 1010000001 2111011001 1000010010 2120111011 0011012112 311111
		'Caiman latirostris'                  1000110211 1000011201 110?111110 0011021220 1122011111 011010??1? ?100011011 1101021011 2300001121 1110100000 0111101000 0111010010 1010000001 2111011001 1010010010 2120121011 0011012112 311111
		'Melanosuchus niger'                  1000110211 1?01011201 1101111110 0011022220 1122011111 011010??11 1100011011 1101021011 2300001121 1110100000 0111101000 0111010010 1010100001 2111011001 1010010010 2120121011 0011012112 311111
		'Paleosuchus trigonatus'              1000111210 0101111201 1001111312 1011021320 1220021111 0111110111 1100011011 1101021011 2200001121 1101111000 011?001100 0111010010 1010000001 2111011001 1000010010 2110112011 0011012112 311111
		'Crocodylus cataphractus'             100001021? 001100?201 0100111212 0011021130 1011101001 011100100? 0100000001 1001100211 2010110110 0100200100 0110010010 0310000101 0110001111 0001011101 1000010110 0011010101 0101003112 311111
		'Crocodylus porosus'                  1110011211 0010001201 0100011212 0011021231 1011101001 0111001001 1100000001 1001100211 2010110110 0100100100 0110010010 0310000001 0110001111 0001011101 1001011110 0011010101 0101002112 311111
		'Osteolaemus tetraspis'               ??10011211 00100?1201 0100111112 0111021110 1011101001 0111001001 1100000001 1011100210 2010101110 0101011100 0110100001 0310000011 0110001111 0001011101 1001010011 0011010101 0111002112 311111
		'Crocodylus robustus'                 ?????????? ??1????20? ??????111? ?111?????0 1011100011 011100??01 1100000001 1011100211 2110111110 01011?0100 0110010001 0310000001 0?10001111 0001011101 1001010011 001??????? 01110021?? 311111
		'Crocodylus megarhinus'               ????????0? ???????2?? ?????????? ?????????? 101???0001 011??????1 11?0000001 10002?0211 2?101?0100 01201?0100 0110000000 ?310000001 011000?11? 00010???01 1000010?10 001??????? 010?002??? 31?111
		'Tomistoma schlegelii'                0210010211 0010001201 0000111111 0011021330 1040001001 0110000000 0100000201 1000010210 2010100010 0110200100 0110000001 0310000001 0110011111 0001011101 1000110010 0011010101 0101003112 311111
		'Tomistoma lusitanica'                ?????????? ???????2?? ?????????? ????02???0 ??4???0001 01???????? ?1?0000201 1000010211 20?1100010 01002?0100 0110000000 0310000101 011001?1?? 0001?11?01 1000110?10 001??????? 0?0?003??? 31?111
		'Gavialosuchus americanus'            021001?210 001000020? ?01011?11? ??11?2???0 ??412????1 0111000??? ?1000002?1 100001021? 21?1110?10 0?102?0100 0110000000 031?0001?1 ??1000?1?? 0001????01 1000110?10 0011?????? 010?003112 31??11
		'Kentisuchus spenceri'                ?????????? ???????2?? ?????????? ?????????? ??411?0?01 ??1??????1 ?1?0000??1 100???0210 20?0110010 01101?0?00 0?100??000 ?31??001?? ??100011?? ???10???01 1000110?10 001??????? 0?0?003??? 31?111
		'Brachyuranochampsa eversolei'        ?????????? ?????????? ?????????? ?????????? ?????????? ?????????? ?????????1 100?0?0210 2000100110 01001??000 01000?0?0? 031??00?0? 0?1?00?1?? ???10???01 1000110?10 001??????? 0?0?0????? ?1?111
		'Crocodylus acer'                     ?????????? ?????????? ?????????? ?????????? ?????????? ?????????? ????????01 100?0?0211 2000?10110 01001?00?0 0?000?0001 031000000? 01100011?? 00010?1?01 1000110?10 001??????? 0?0?0????? ?1?111
		'Crocodylus affinis'                  0000010211 1011001201 0000011110 001102???0 1010000001 0111000001 1100000001 100?01011? 2000110110 01001?0000 0100000001 131?000000 011000?1?? 00010???01 1000010?10 0011?????? 010?002?12 311111
		'Asiatosuchus germanicus'             001001?211 00????1201 ?000?11?1? ??11?????0 000???0001 011???00?? 11?00000?1 100?010000 1000?00?10 010?1?0000 0100000001 131??000?? 0?100??1?? 00?10???01 1000010?10 001??????? 000?000112 311111
		'Prodiplocynodon langi'               ?????????? ?????????? ?????????? ?????????? ?????????? ?????????? ?????????1 10??0?001? 10001?010? 01?01?00?? 01000?0001 131?00?01? 01100001?1 ???10?1001 1000?10?10 001??????? 0?0?0??1?? ?1?111
		'Australosuchus clarkae'              ?????1?2?? ???????2?? ?????1??1? ??1?02???0 10111?0001 011??????1 11?0000001 ????200211 2010?10?1? 01001?0?00 011000?000 0110?00101 011000?111 01010?1?01 1000110010 0?11?????? 010?002??2 ???111
		'Acynodon iberoccitanus'              ?????????? ?????????? ?????????? ?????????? 1?1??2???? ??1100??0? ?0?NN??010 1?0?021010 0?00010130 11201?01?0 01001?00?0 000101000? ??10000?0? 21010???01 1000111010 ??1??????? 000?101??? ?1??11
		'Acynodon adriaticus'                 ?????????? ???????2?? ?100?????? ????01???0 ??1?????10 0?????00?? ?0?NN????0 100?0?1?0? 0??0110130 ???01?0??0 0?0??000?0 ??????00?? ??1??????? ????0???01 1000?1???? ?01??????? 0???1????? ?1??11
                'Allodaposuchus cf. precedens'        ?????????? ?????????? ?????????? ?????????? ?????????? ?????????? ?????????0 1101000?10 02110?1020 01001?00?0 00000??0?1 01???000?0 ??11000??? 10010???00 000101??10 1?1??????? 1???0????? ?1?111
                'Albertochampsa langstoni'            ?????????? ?????????? ?????????? ?????????? ?????????? ?????????? ?????????1 110?0?101? 1000010121 1120??00?0 01000?00?? 001??0001? 1?1??0?0?? 2??10???01 1?00110??0 01???????? 0???001??? ?1?111
                'Deinosuchus'                         ?????????? ???????2?? ?????????? ????12???1 ??0??01111 ?011?0???? ?1?00??001 ???022?0?0 0011?10??? ?1???????0 012000??0? ?1?10?0??0 1?1???0??0 0101011001 1?00?1???0 ?????????? 000??????? 3???1?
	;
ENDBLOCK;

BEGIN ASSUMPTIONS;
	OPTIONS DEFTYPE=UNORD POLYTCOUNT=MINSTEPS;
	TYPESET * default = ORD: 18 36 170 - 171;
ENDBLOCK;

BEGIN NOTES;
	[Taxon comments]

	[Character comments]

	[Character state comments]

	[Attribute comments]

	[Taxon pictures]

	[Character pictures]

	[Character state pictures]

	[Attribute pictures]
ENDBLOCK;


BEGIN PAUP;


    delete/only;
    outgroup Theriosuchus_spp. Goniopholis_spp./only;
    assume ancstates=standard;


ENDBLOCK;
